# Supplementary material for: Drug Repurposing for Kala-Azar
Source: Pharmaceutics. 2025 Aug 6;17(8):1021. doi: 10.3390/pharmaceutics17081021 (PMC12388976; doi:10.3390/pharmaceutics17081021)
Supplement: Supplementary file 1 [file pharmaceutics-17-01021-s001.zip]

Archive with 1 entries (1 files):
- pharmaceutics-3747330-supplementary.pdf
